# Supplementary material for: Analysis of Lsm Protein-Mediated Regulation in the Haloarchaeon Haloferax mediterranei
Source: Int J Mol Sci. 2024 Jan 1;25(1):580. doi: 10.3390/ijms25010580 (PMC10779274; doi:10.3390/ijms25010580)
Supplement: Supplementary file 1 [file ijms-25-00580-s001.zip]

Archive with 13 entries (13 files):
- Figure S1_mod.pdf
- Figure S3_mod.pdf
- Figure_S2.tif
- Figure_S4.tif
- lsm_AlphaFold2-models.pptx
- Table S1.pdf
- Table S2.pdf
- Table S3.pdf
- Table S4.pdf
- Table S5.pdf
- Table S6.pdf
- Table S7.pdf
- Table S8.pdf
